# Supplementary material for: Forest Type and Climate Outweigh Soil Bank in Shaping Dynamic Changes in Macrofungal Diversity in the Ancient Tree Park of Northeast China
Source: J Fungi (Basel). 2023 Aug 17;9(8):856. doi: 10.3390/jof9080856 (PMC10455530; doi:10.3390/jof9080856)
Supplement: Supplementary file 1 [file jof-09-00856-s001.zip]

Archive with 1 entries (1 files):
- jof-2500271-supplementary.pdf
